# Supplementary material for: Modeling and Evaluating Integrated Pollution Control Measures in Rivers: A Case Study of the Lianjiang River Basin
Source: Toxics. 2026 Mar 1;14(3):216. doi: 10.3390/toxics14030216 (PMC13029882; doi:10.3390/toxics14030216)
Supplement: Supplementary file 1 [file toxics-14-00216-s001.zip]

Archive with 1 entries (1 files):
- toxics-4147805-supplementary.pdf
